# Supplementary material for: Divergent Mechanisms of H2AZ.1 and H2AZ.2 in PRC1-Mediated H2A Ubiquitination
Source: Cells. 2025 Jul 23;14(15):1133. doi: 10.3390/cells14151133 (PMC12346162; doi:10.3390/cells14151133)
Supplement: Supplementary file 1 [file cells-14-01133-s001.zip]

Archive with 2 entries (2 files):
- cells-3727363-Supplementary-Figure_S1-S7_06122025.pdf
- cells-3727363-Supplementary_Table_S1_07072025.pdf
